# Supplementary material for: Inflammation and enhanced atherogenesis in the carotid artery with altered blood flow in an atherosclerosis‐resistant mouse strain
Source: Physiol Rep. 2021 Jun 10;9(11):e14829. doi: 10.14814/phy2.14829 (PMC8191400; doi:10.14814/phy2.14829)
Supplement: Supplementary file 1 — Supplementary Material [file PHY2-9-e14829-s001.xlsx]

## Sheet: Fasting plasma lipid
Fasting plasma lipid levels of male B6 and BALB Apoe-/- mice fed a Western diet.
Animal Number	Strain	Sex	Date of birth	Date of wean	Weight	Diet	Age(week)	Sacrify time	Time point	Total Cholesterol	Triglyceride ?	HDL	Non-HDL
8075B-5	Balb/C apoE-/-	M	2018-01-11		33.2	Western	10	2018-05-30	4weeks	990.636	228.687	27.393	963.243
8075B-6	Balb/C apoE-/-	M	2018-01-11		31.3	Western	10	2018-05-31	4weeks	1223.12	236.254	25.416	1197.71
8075B-7	Balb/C apoE-/-	M	2018-01-11		32.2	Western	10	2018-05-31	4weeks	827.748	106.178	25.443	802.305
8075B-8	Balb/C apoE-/-	M	2018-01-11		32.6	Western	10	2018-05-30	4weeks	991.365	305.973	25.062	966.303
8075B-9	Balb/C apoE-/-	M	2018-01-11		32.4	Western		2018-05-31	4weeks	982.74	136.357	26.148	956.592
Average										1003.12	202.69	25.8924	977.23
SE										63.1927	36.1831	0.414464	63.2259
7737-30	B6 apoE-/-	M	2016-12-13	2017-01-21	33.25	Western	9	2017-02-18	4weeks	780.741	127.177	2.97	777.771
7737-31	B6 apoE-/-	M	2016-12-13	2017-01-21	32.65	Western	9	2017-02-18	4weeks	785.04	130.869	13.551	771.489
7737-32	B6 apoE-/-	M	2016-12-13	2017-01-21	26.89	Western	9	2017-02-18	4weeks	610.719	97.286	8.541	602.178
7737-33	B6 apoE-/-	M	2016-12-13	2017-01-21	26.54	Western	9	2017-02-18	4weeks	1019.01	198.213	4.641	1014.37
7737-34	B6 apoE-/-	M	2016-12-13	2017-01-21	30.24	Western	9	2017-02-18	4weeks	1096.2	189.702	11.511	1084.69
Average										858.343	148.649	8.2428	850.1
SE										88.064	19.4387	1.99653	88.0043
	HDL	Non-HDL	Triglyceride	Total Chol
BALB	25.8924	977.2	202.69	1003.12
B6	8.2	850.1	148.6	858.3				T test	Total Chol	0.222017
									HDL	0.000671731
	HDL	Non-HDL	Triglyceride	Total Cholesterol					Non-HDL	0.277764
Balb/C	0.414464	63.2	36.1831	63.1927					Triglyceride	0.235334
B6	2	88	19.4	88.064

## Sheet: Original data
Morphometric measurement of ligated left common carotid artery and contralateral right common carotid artery of B6 and BALB Apoe-/- mice.											Ligated artery					Contralateral artery
Animal Number	Slices	Sex	Date of birth	Date of wean	Weight	Strain	Ligation time	Age(week)	Sacrify time	Time point	External A.	Internal A.	Luminal A.	Media area	Lesion	Right side External A.	Right side Internal A.	Right side Media area	Right side Luminal A	Right side Lesion
7737-30	1-4	M	2016-12-13	2017-01-21	33.25	C57BL/6	2017-01-21	5	2017-02-18	4weeks	126384	98075	17861	28309	80214
7737-30	2-4										155021	102132	50262	52889	51870
7737-30	3-3										216490	127506	16522	88984	110984
7737-31	2-1	M	2016-12-13	2017-01-21	32.65	C57BL/6	2017-01-21	5	2017-02-18	4weeks	125119	90110	50624	35009	39486	43829	31157	12672	31157	0
7737-31	3-1										220848	184068	39540	36780	144528	53856	37126	16730	37126	0
7737-31	4-1										266377	207169	24739	59208	182430
7737-32	5	M	2016-12-13	2017-01-21	26.89	C57BL/6	2017-01-21	5	2017-02-18	4weeks	107636	93251	6641	14385	86610	30629	17847	12782	17847	0
7737-32	17										112098	95786	12419	16312	83367	24979	10628	14351	10628	0
7737-32	25										156691	108166	4993	48525	103173	28727	15570	13157	15570	0
7737-33	5	M	2016-12-13	2017-01-21	26.54	C57BL/6	2017-01-21	5	2017-02-18	4weeks	158027	139002	10389	19025	128613	61194	45860	15334	45860	0
7737-33	15										84015	63356	53295	20659	10061	74954	56542	18412	56542	0
7737-33	25										300748	265534	4603	35214	260931
7737-34	5	M	2016-12-13	2017-01-21	30.24	C57BL/6	2017-01-21	5	2017-02-18	4weeks	178695	154221	29779	24474	124442
7737-34	15										128426	103361	35929	25065	67432	47211	35762	11449	35762	0
7737-34	25										272819	236078	15420	36741	220658	33589	17575	16014	17575	0
7738LC	2-1	M	2016-12-22	2017-01-12	25.28	C57BL/6	2017-02-06	6	2017-02-21	2weeks	121435	88091	68084	33344	20007	51948	36417	15531	36417	0
7738LC	2-8										164279	120367	69792	43912	50575	84560	66078	18482	66078	0
7738LC	3-8										183298	150781	125292	32517	25489	98834	74958	23876	74958	0
7738LRC	1-9	M	2016-12-22	2017-01-12	23.75	C57BL/6	2017-02-06	6	2017-02-23	2weeks	36994	24393	5417	12601	18976
7738LRC	2-5										31230	18669	15979	12561	2690
7738LRC	3-3										30504	16173	16173	14331	0
7738RC	1-1	M	2016-12-22	2017-01-12	22.5	C57BL/6	2017-02-06	6	2017-02-23	2weeks	57083	43181	4246	13902	38935	69202	47101	22101	47101	0
7738RC	1-5										42963	30059	20943	12904	9116	49731	31948	17783	31948	0
7738RC	2-5										26515	15535	15535	10980	0	45053	29840	15213	29840	0
7754A-1W	1-5	M	2017-01-12	2017-02-06	17.3	C57BL/6	2017-02-13	4	2017-02-20	1week	97317	82830	80640	14487	2190					0
7754A-1W	2-5										103279	89995	87447	13284	2548	73198	57279	15919	57279	0
7754A-1W	3-2										50394	36588	23562	13806	13026	57709	43435	14274	43435	0
7754B-1W	1-5	F	2017-01-12	2017-02-06	14.02	C57BL/6	2017-02-13	4	2017-02-20	1week	31854	19114	19114	12740	0	57663	46250	11413	46250	0
7754B-1W	2-5										41185	29197	28510	11988	687	38369	25216	13153	25216	0
7754B-1W	3-5										35093	22073	22073	13020	0	26362	11392	14970	11392	0
7795LRC	5	M	2017-03-02	2017-03-23	21.6	C57BL/6	2017-04-03	4	2017-04-10	1week	38704	21285	19736	17419	1549	33018	18686	14332	18686	0
7795LRC	15										94030	66573	45577	27457	20996	27436	13866	13570	13866	0
7795LRC	24										93954	66187	51766	27767	14421
8263LC	10	M	6/8/2018	7/11/2018	25.6	Balb/c	7/23/2018	6	8/20/2018	4weeks	111904	78748.3	11061.6	33155.3	67686.7	60773.5	38437.8	22335.6	38437.8	0
8263LC	20										46932.4	32789.7	4932.28	14142.7	27857.4	92121.6	69609.4	22512.3	69609.4	0
8263LC	30										55034.7	38433.1	8431.59	16601.6	30001.5	92695.5	74206.6	18488.9	74206.6	0
8263LRC	10	M	6/8/2018	7/11/2018	28.2	Balb/c	7/23/2018	6	8/20/2018	4weeks	89902.4	66255.6	31717.4	23646.7	34538.3	144436	103581	40854.9	93524.7	10056.6
8263LRC	23										139583	78837.2	27882	60746	50955.2	98063.8	72599.1	25464.8	72599.1	0
8263LRC	34										166051	115870	31396	50180.9	84474.1	90971.3	64601	26370.4	64601	0
8263RC	10	M	6/8/2018	7/11/2018	26.4	Balb/c	7/23/2018	6	8/20/2018	4weeks	280720	235164	100316	45556.2	134848	110566	88277.1	22288.4	83916.3	4360.8
8263RC	22										324099	277296	93331.2	46803.3	183965	74474.3	59621.7	14852.6	59621.7	0
8263RC	33										211992	173895	78681	38096.8	95214	33649	19620.5	14028.5	19620.5	0
8263RP	10	M	6/8/2018	7/11/2018	25.9	Balb/c	7/23/2018	6	8/20/2018	4weeks	194563	165499	87773	29064.1	77726.2	145345	113003	32342.2	79232	33770.7
8263RP	20										246409	187446	91509	58963	95936.9	91277.9	63142.4	28135.5	63142.4	0
8263RP	30										209885	170447	67799	39437.7	102648	95325.2	71531.3	23794	71531.3	0
8263NO	11	M	6/8/2018	7/11/2018	29.2	Balb/c	7/23/2018	6	8/20/2018	4weeks	285243	253570	34867	31672.8	218703	25462.4	10495.5	14966.9	10495.5	0
8263NO	33										100156	79032.4	28294.4	21123.4	50737.9	45838.6	26308	19530.6	26308	0
8263NO	22										233878	195849	21994.6	38028.8	173854	47569	28376.2	19192.7	28376.2	0
8319LC	5	M	2018-08-03		23.8	Balb/c	2018-09-10	5	2018-09-17	1 week	45301	26359	22677	18942	3682	109080	86630	22450	86630	0
8319LC	22										125173	82825	66055	42348	16770	75526	56337	19189	56337	0
8319LC	30										105365	74349	68486	31016	5863	115872	94460	21412	94460	0
8319NO	7	M	2018-08-03		23.5	Balb/c	2018-09-10	5	2018-09-17	1 week	48049	28586	14790	19463	13796			0		0
8319NO	19										40184	24524	21246	15660	3278	103483	84401	19082	84401	0
8319NO	31										36000	21435	21435	14565	0	109947	92562	17385	92562	0
8319RC	6	M	2018-08-03		24.8	Balb/c	2018-09-10	5	2018-09-17	1 week	46986	31415	28326	15571	3089	78858	63700	15158	63700	0
8319RC	17										36950	20986	17168	15964	3818	66731	51136	15595	51136	0
8319RC	28										33976	18365	18365	15611	0	67321	52342	14979	52342	0
8361NO	6	F	2018-09-14	2018-10-05	15.8	Balb/c	2018-10-29	6	2018-11-06	1 week	39725	25802	25753	13923	49			0		0
8361NO	15										84606	60617	55197	23989	5420			0		0
8361NO	22										117829	82798	73777	35031	9021			0		0
8361LF	7	F	2018-09-14	2018-10-05	21.3	Balb/c	2018-10-29	6	2018-11-06	1 week	34763	18725	17910	16038	815	85177	68370	16807	68370	0
8361LF	17										34053	19895	19895	14158	0	85080	67545	17535	67545	0
8361LF	27										42991	28375	28375	14616	0	94722	77229	17493	77229	0
8285LRC	17
8285LRC	27

## Sheet: Lesion_ligation
Morphometric measurement of ligated left common carotid artery and contralateral right common carotid artery of B6 and BALB Apoe-/- mice_analyzed.
											Ligated artery					Contralateral artery						Average_ligated					Average_control
Animal Number	Slices	Sex	Date of birth	Date of wean	Weight	Strain	Ligation time	Age(week)	Sacrify time	Time point	External A.	Internal A.	Luminal A.	Media area	Lesion	Right side External A.	Right side Internal A.	Right side Media area	Right side Luminal A	Right side Lesion		External A.	Internal A.	Luminal A.	Media area	Lesion	Right side External A.	Right side Internal A.	Right side Media area	Right side Luminal A	Right side Lesion
7737-30	1-4	M	2016-12-13	2017-01-21	33.25	B6	2017-01-21	5	2017-02-18	4weeks	126384	98075	17861	28309	80214							165965	109238	28215	56727.3	81022.7
7737-30	2-4										155021	102132	50262	52889	51870
7737-30	3-3										216490	127506	16522	88984	110984
7737-31	2-1	M	2016-12-13	2017-01-21	32.65	B6	2017-01-21	5	2017-02-18	4weeks	125119	90110	50624	35009	39486	43829	31157	12672	31157	0		204115	160449	38301	43665.7	122148	48842.5	34141.5	14701	34141.5	0
7737-31	3-1										220848	184068	39540	36780	144528	53856	37126	16730	37126	0
7737-31	4-1										266377	207169	24739	59208	182430
7737-32	5	M	2016-12-13	2017-01-21	26.89	B6	2017-01-21	5	2017-02-18	4weeks	107636	93251	6641	14385	86610	30629	17847	12782	17847	0		125475	99067.7	8017.67	26407.3	91050	28111.7	14681.7	13430	14681.7	0
7737-32	17										112098	95786	12419	16312	83367	24979	10628	14351	10628	0
7737-32	25										156691	108166	4993	48525	103173	28727	15570	13157	15570	0
7737-33	5	M	2016-12-13	2017-01-21	26.54	B6	2017-01-21	5	2017-02-18	4weeks	158027	139002	10389	19025	128613	61194	45860	15334	45860	0		180930	155964	22762.3	24966	133202	68074	51201	16873	51201	0
7737-33	15										84015	63356	53295	20659	10061	74954	56542	18412	56542	0
7737-33	25										300748	265534	4603	35214	260931
7737-34	5	M	2016-12-13	2017-01-21	30.24	B6	2017-01-21	5	2017-02-18	4weeks	178695	154221	29779	24474	124442							193313	164553	27042.7	28760	137511	40400	26668.5	13731.5	26668.5	0
7737-34	15										128426	103361	35929	25065	67432	47211	35762	11449	35762	0
7737-34	25										272819	236078	15420	36741	220658	33589	17575	16014	17575	0
7738LC	2-1	M	2016-12-22	2017-01-12	25.28	B6	2017-02-06	6	2017-02-21	2weeks	121435	88091	68084	33344	20007	51948	36417	15531	36417	0		156337	119746	87722.7	36591	32023.7	78447.3	59151	19296.3	59151	0
7738LC	2-8										164279	120367	69792	43912	50575	84560	66078	18482	66078	0
7738LC	3-8										183298	150781	125292	32517	25489	98834	74958	23876	74958	0
7738LRC	1-9	M	2016-12-22	2017-01-12	23.75	B6	2017-02-06	6	2017-02-23	2weeks	36994	24393	5417	12601	18976							32909.3	19745	12523	13164.3	7222
7738LRC	2-5										31230	18669	15979	12561	2690
7738LRC	3-3										30504	16173	16173	14331	0
7738RC	1-1	M	2016-12-22	2017-01-12	22.5	B6	2017-02-06	6	2017-02-23	2weeks	57083	43181	4246	13902	38935	69202	47101	22101	47101	0		42187	29591.7	13574.7	12595.3	16017	54662	36296.3	18365.7	36296.3	0
7738RC	1-5										42963	30059	20943	12904	9116	49731	31948	17783	31948	0
7738RC	2-5										26515	15535	15535	10980	0	45053	29840	15213	29840	0
7754A-1W	1-5	M	2017-01-12	2017-02-06	17.3	B6	2017-02-13	4	2017-02-20	1week	97317	82830	80640	14487	2190					0		83663.3	69804.3	63883	13859	5921.33	65453.5	50357	15096.5	50357	0
7754A-1W	2-5										103279	89995	87447	13284	2548	73198	57279	15919	57279	0
7754A-1W	3-2										50394	36588	23562	13806	13026	57709	43435	14274	43435	0
7754B-1W	1-5	F	2017-01-12	2017-02-06	14.02	B6	2017-02-13	4	2017-02-20	1week	31854	19114	19114	12740	0	57663	46250	11413	46250	0		36044	23461.3	23232.3	12582.7	229	40798	27619.3	13178.7	27619.3	0
7754B-1W	2-5										41185	29197	28510	11988	687	38369	25216	13153	25216	0
7754B-1W	3-5										35093	22073	22073	13020	0	26362	11392	14970	11392	0
7795LRC	5	M	2017-03-02	2017-03-23	21.6	B6	2017-04-03	4	2017-04-10	1week	38704	21285	19736	17419	1549	33018	18686	14332	18686	0		75562.7	51348.3	39026.3	24214.3	12322	30227	16276	13951	16276	0
7795LRC	15										94030	66573	45577	27457	20996	27436	13866	13570	13866	0
7795LRC	24										93954	66187	51766	27767	14421
8263LC	10	M	6/8/2018	7/11/2018	25.6	Balb/c	7/23/2018	6	8/20/2018	4weeks	111904	78748.3	11061.6	33155.3	67686.7	60773.5	38437.8	22335.6	38437.8	0		71290.2	49990.4	8141.81	21299.9	41848.5	81863.5	60751.3	21112.3	60751.3	0
8263LC	20										46932.4	32789.7	4932.28	14142.7	27857.4	92121.6	69609.4	22512.3	69609.4	0
8263LC	30										55034.7	38433.1	8431.59	16601.6	30001.5	92695.5	74206.6	18488.9	74206.6	0
8263LRC	10	M	6/8/2018	7/11/2018	28.2	Balb/c	7/23/2018	6	8/20/2018	4weeks	89902.4	66255.6	31717.4	23646.7	34538.3	144436	103581	40854.9	93524.7	10056.6		131846	86987.6	30331.8	44857.9	56655.8	111157	80260.5	30896.7	76908.3	3352.21
8263LRC	23										139583	78837.2	27882	60746	50955.2	98063.8	72599.1	25464.8	72599.1	0
8263LRC	34										166051	115870	31396	50180.9	84474.1	90971.3	64601	26370.4	64601	0
8263RC	10	M	6/8/2018	7/11/2018	26.4	Balb/c	7/23/2018	6	8/20/2018	4weeks	280720	235164	100316	45556.2	134848	110566	88277.1	22288.4	83916.3	4360.8		272270	228785	90776.1	43485.4	138009	72896.3	55839.8	17056.5	54386.2	1453.6
8263RC	22										324099	277296	93331.2	46803.3	183965	74474.3	59621.7	14852.6	59621.7	0
8263RC	33										211992	173895	78681	38096.8	95214	33649	19620.5	14028.5	19620.5	0
8263RP	10	M	6/8/2018	7/11/2018	25.9	Balb/c	7/23/2018	6	8/20/2018	4weeks	194563	165499	87773	29064.1	77726.2	145345	113003	32342.2	79232	33770.7		216952	174464	82360.3	42488.3	92103.7	110649	82558.8	28090.6	71301.9	11256.9
8263RP	20										246409	187446	91509	58963	95936.9	91277.9	63142.4	28135.5	63142.4	0
8263RP	30										209885	170447	67799	39437.7	102648	95325.2	71531.3	23794	71531.3	0
8263NO	11	M	6/8/2018	7/11/2018	29.2	Balb/c	7/23/2018	6	8/20/2018	4weeks	285243	253570	34867	31672.8	218703	25462.4	10495.5	14966.9	10495.5	0		206425	176150	28385.4	30275	147765	39623.3	21726.6	17896.7	21726.6	0
8263NO	33										100156	79032.4	28294.4	21123.4	50737.9	45838.6	26308	19530.6	26308	0
8263NO	22										233878	195849	21994.6	38028.8	173854	47569	28376.2	19192.7	28376.2	0
8319LC	5	M	2018-08-03		23.8	Balb/c	2018-09-10	5	2018-09-17	1 week	45301	26359	22677	18942	3682	109080	86630	22450	86630	0		91946.3	61177.7	52406	30768.7	8771.67	100159	79142.3	21017	79142.3	0
8319LC	22										125173	82825	66055	42348	16770	75526	56337	19189	56337	0
8319LC	30										105365	74349	68486	31016	5863	115872	94460	21412	94460	0
8319NO	7	M	2018-08-03		23.5	Balb/c	2018-09-10	5	2018-09-17	1 week	48049	28586	14790	19463	13796			0		0		41411	24848.3	19157	16562.7	5691.33	106715	88481.5	12155.7	88481.5	0
8319NO	19										40184	24524	21246	15660	3278	103483	84401	19082	84401	0
8319NO	31										36000	21435	21435	14565	0	109947	92562	17385	92562	0
8319RC	6	M	2018-08-03		24.8	Balb/c	2018-09-10	5	2018-09-17	1 week	46986	31415	28326	15571	3089	78858	63700	15158	63700	0		39304	23588.7	21286.3	15715.3	2302.33	70970	55726	15244	55726	0
8319RC	17										36950	20986	17168	15964	3818	66731	51136	15595	51136	0
8319RC	28										33976	18365	18365	15611	0	67321	52342	14979	52342	0
8361NO	6	F	2018-09-14	2018-10-05	15.8	Balb/c	2018-10-29	6	2018-11-06	1 week	39725	25802	25753	13923	49			0		0		80720	56405.7	51575.7	24314.3	4830
8361NO	15										84606	60617	55197	23989	5420			0		0
8361NO	22										117829	82798	73777	35031	9021			0		0
8361LF	7	F	2018-09-14	2018-10-05	21.3	Balb/c	2018-10-29	6	2018-11-06	1 week	34763	18725	17910	16038	815	85177	68370	16807	68370	0		37269	22331.7	22060	14937.3	271.667	88326.3	71048	17278.3	71048	0
8361LF	17										34053	19895	19895	14158	0	85080	67545	17535	67545	0
8361LF	27										42991	28375	28375	14616	0	94722	77229	17493	77229	0

## Sheet: Lesion-ligation-summary
Morphometric measurement of ligated left common carotid artery and contralateral right common carotid artery of B6 and BALB Apoe-/- mice_Summary and plot
							Ligated artery					Contralateral artery												Balb/C		B6
Animal Number	Slices	Sex	Weight	Stain	Age(week)	Time point	External Area	Internal Area	Luminal Area	Media area	Lesion	External area	Internal area	Media area	Luminal area	control side Lesion	Statistical analysis	Ligated side lesion:Balb/C vs B6	contralateral side lesion:Balb/C vs B6	Ligated side external area :Balb/C vs B6	Ligated side internal area :Balb/C vs B6	Ligated side Medial area :Balb/C vs B6	Contralateral side medial area :Balb/C vs B6	Media: ligation vs control		Media: ligation vs control
8263LC		M	25.6	Balb/C	6	4weeks	71290	49990	8142	21300	41849	81864	60751	21112	60751	0	4W	0.488039	0.20135	0.883671	0.8839	0.962238	0.038379	0.0452776		0.024549
8263LRC		M	28.2	Balb/C	6	4weeks	131846	86998	30332	44858	56656	111157	80260	30897	76908	3352
8263RC		M	26.4	Balb/C	6	4weeks	272270	228785	90776	43485	138009	72896	55840	17057	54386	1454	1W	0.6726		0.727773	0.549554	0.492397	0.301006	0.3023		0.526344
8263RP		M	25.9	Balb/C	6	4weeks	216952	174464	82360	42488	92104	110649	82559	28901	71302	11257
8263NO		M	29.2	Balb/C	6	4weeks	206425	176150	28385	30275	147765	39623	21727	17897	21727	0
Average							179757	143277	47999	36481.2	95276.6	83237.8	60227.4	23172.8	57014.8	3212.6
SE							35152.4	32584.3	16272.6	4605.93	21139.1	13307.8	10958.6	2845.69	9659.09	2103.17
8319LC		M	23.8	Balb/C	5	1week	91946	61178	52406	30769	8772	100159	79142	21017	79142	0
8319NO		M	23.5	Balb/C	5	1week	41411	24848	19157	16563	5691	106715	88482	12156	88482	0
8319RC		M	24.8	Balb/C	5	1week	39304	23589	21286	15715	2302	70970	55726	15244	55726	0				t-Test: Two-Sample Assuming Unequal Variances				t-Test: Two-Sample Assuming Unequal Variances				t-Test: Two-Sample Assuming Unequal Variances							t-Test: Two-Sample Assuming Unequal Variances
8361NO		F	15.8	Balb/C	6	1week	80702	56406	51576	24314	4830									Medial area: 1 vs 4 weeks_BALB				Area encircled by external elastic lamina: 1 vs 4 weeks_BALB				Area encircled by internal elastic lamina: 1 vs 4 weeks_BALB							Lesion area: 1 vs 4 weeks_BALB
8361LF		F	21.3	Balb/C	6	1week	37269	22332	22060	14937	272	88326	71048	17278	71048	0					Variable 1	Variable 2			Variable 1	Variable 2			Variable 1	Variable 2						Variable 1	Variable 2
Average							58126.4	37670.6	33297	20459.6	4373.4	91542.5	73599.5	16423.8	73599.5	0				Mean	36481.2	20459.6		Mean	179757	58126.4		Mean	143277	37670.6					Mean	95276.6	4373.4
SE							11666.5	8664.86	7647.71	3076.8	1456.1	7842.31	6941.3	1858.16	6941.3	0				Variance	1.06073e+08	4.73335e+07		Variance	6.17846e+09	6.80535e+08		Variance	5.30867e+09	3.75399e+08					Variance	2.2343e+09	1.06011e+07
																				Observations	5	5		Observations	5	5		Observations	5	5					Observations	5	5
7737-30		M	33.25	B6	5	4weeks	165965	109238	28215	56727.3	81022.7									Hypothesized Mean Difference	0			Hypothesized Mean Difference	0			Hypothesized Mean Difference	0						Hypothesized Mean Difference	0
7737-31		M	32.65	B6	5	4weeks	204115	160449	38301	43665.7	122148	48842.5	34141.5	14701	34141.5	0				df	7			df	5			df	5						df	4
7737-32		M	26.89	B6	5	4weeks	125475	99067.7	8017.67	26407.3	91050	28111.7	14681.7	13430	14681.7	0				t Stat	2.89247			t Stat	3.28395			t Stat	3.13218						t Stat	4.29008
7737-33		M	26.54	B6	5	4weeks	180930	155964	22762.3	24966	133202	68074	51201	16873	51201	0				P(T<=t) one-tail	0.0116171			P(T<=t) one-tail	0.0109295			P(T<=t) one-tail	0.0129468						P(T<=t) one-tail	0.00637268
7737-34		M	30.24	B6	5	4weeks	193313	164553	27042.7	28760	137511	40400	26668.5	13731.5	26668.5	0				t Critical one-tail	1.89458			t Critical one-tail	2.01505			t Critical one-tail	2.01505						t Critical one-tail	2.13185
Average							173960	137854	24867.7	36105.3	112987	46357	31673.2	14683.9	31673.2	0				P(T<=t) two-tail	0.0232341			P(T<=t) two-tail	0.0218591			P(T<=t) two-tail	0.0258935						P(T<=t) two-tail	0.0127454
SE							13687.9	13918.8	4923.13	6142.13	11395	8397.34	7644.1	778.448	7644.1	0				t Critical two-tail	2.36462			t Critical two-tail	2.57058			t Critical two-tail	2.57058						t Critical two-tail	2.77645
7754B-1W		F	14.02	B6	4	1week	36044	23461.3	23232.3	12582.7	229	40798	27619.3	13178.7	27619.3	0
7754A-1W		M	17.3	B6	4	1week	83663.3	69804.3	63883	13859	5921.33	65453.5	50357	15096.5	50357	0				t-Test: Two-Sample Assuming Unequal Variances				t-Test: Two-Sample Assuming Unequal Variances				t-Test: Two-Sample Assuming Unequal Variances							t-Test: Two-Sample Assuming Unequal Variances
7795LRC		M	21.6	B6	4	1week	75562.7	51348.3	39026.3	24214.3	12322	30227	16276	13951	16276	0				Medial area: 1 vs 4 weeks_B6				Area encircled by external elastic lamina: 1 vs 4 weeks_B6				Area encircled by internal elastic lamina: 1 vs 4 weeks_B6							Lesion area: 1 vs 4 weeks_B6
Average							65090	48204.7	42047.2	16885.3	6157.44	45492.8	31417.4	14075.4	31417.4	0					Variable 1	Variable 2			Variable 1	Variable 2			Variable 1	Variable 2						Variable 1	Variable 2
SE							14710.1	13470.1	11831.6	3682.98	3492.94	10436.4	10019.9	557.113	10019.9	0				Mean	36105.3	16885.3		Mean	173960	65090		Mean	137854	48204.7					Mean	112987	6157.44
																				Variance	1.88629e+08	4.06929e+07		Variance	9.36788e+08	6.49158e+08		Variance	9.68659e+08	5.4433e+08					Variance	6.49229e+08	3.6602e+07
																				Observations	5	3		Observations	5	3		Observations	5	3					Observations	5	3
																				Hypothesized Mean Difference	0			Hypothesized Mean Difference	0			Hypothesized Mean Difference	0						Hypothesized Mean Difference	0
Animal Number	Slices	Sex	Weight	Diet	Age(week)	Time point	External A.	Internal A.	Luminal A.	Medial area	Lesion	Right side External A.	Right side Internal A.	Right side Medial area	Luminal area	Lesion				df	6			df	5			df	5						df	5
Average				Balb/C		4W	179757	143277	47999	36481.2	95276.6	83237.8	60227.4	23172.8	57014.8	3212.6				t Stat	2.68371			t Stat	5.41819			t Stat	4.62841						t Stat	8.96344
SE				Balb/C		4W	35152.4	32584.3	16272.6	4605.93	21139.1	13307.8	10958.6	2845.69	9659.09	2103.17				P(T<=t) one-tail	0.0181781			P(T<=t) one-tail	0.00144967			P(T<=t) one-tail	0.00284598						P(T<=t) one-tail	0.000144099
																				t Critical one-tail	1.94318			t Critical one-tail	2.01505			t Critical one-tail	2.01505						t Critical one-tail	2.01505
Average				Balb/C		1W	58126.4	37670.6	33297	20459.6	4373.4	91542.5	73599.5	16423.8	73599.5	0				P(T<=t) two-tail	0.0363561			P(T<=t) two-tail	0.00289934			P(T<=t) two-tail	0.00569196						P(T<=t) two-tail	0.000288199
SE				Balb/C		1W	11666.5	8664.86	7647.71	3076.8	1456.1	7842.31	6941.3	1858.16	6941.3	0				t Critical two-tail	2.44691			t Critical two-tail	2.57058			t Critical two-tail	2.57058						t Critical two-tail	2.57058
Average				B6		4W	173960	137854	24867.7	36105.3	112987	46357	31673.2	14683.9	31673.2	0
SE				B6		4W	13687.9	13918.8	4923.13	6142.13	11395	8397.34	7644.1	778.448	7644.1	0
Average				B6		1W	65090	48204.7	42047.2	16885.3	6157.44	45492.8	31417.4	14075.4	31417.4	0
SE				B6		1W	14710.1	13470.1	11831.6	3682.98	3492.94	10436.4	10019.9	557.113	10019.9	0					t-Test: Paired Two Sample for Means
																					Medial area: ligated vs contralateral at 4 weeks in BALB
			Ligated side Lesion		1W	4W			Medial		1W	4W				Control Medial		1W	4W			Variable 1	Variable 2
				Balb/C	4373	95277				Balb/C	20460	36481					BALB	16424	23173		Mean	23172.8	36481.2
				B6	6157.44	112987				B6	16885.3	36105					B6	14075.4	14683.9		Variance	4.04899e+07	1.06073e+08
																					Observations	5	5
																					Pearson Correlation	0.458938
			SE		1W	4W			SE		1W	4W				SE		1W	4W		Hypothesized Mean Difference	0
				Balb/C	1456	21139				Balb/C	3077	4606					Balb/C	1858	2846		df	4
				B6	3492.94	11395				B6	3682.98	6142					B6	557.113	778.448		t Stat	-3.20133
																					P(T<=t) one-tail	0.0164296
																					t Critical one-tail	2.13185
																					P(T<=t) two-tail	0.0328592
																					t Critical two-tail	2.77645
																					t-Test: Paired Two Sample for Means
																					Medial area: ligated vs contralateral at 1 weeks inBALB
																						Variable 1	Variable 2
																					Mean	19496	73599.5
																					Variance	5.69212e+07	1.92727e+08
																					Observations	4	4
																					Pearson Correlation	0.312021
																					Hypothesized Mean Difference	0
																					df	3
																					t Stat	-7.97092
																					P(T<=t) one-tail	0.00205986
																					t Critical one-tail	2.35336
																					P(T<=t) two-tail	0.00411973
			External		1W	4W				Internal		1W	4W			Control lesion		1W	4W		t Critical two-tail	3.18245
				Balb/C	58126	179757					Balb/C	37671	143277				BALB	0	3213
				B6	65090	173960					B6	48204.7	137854				B6	0	0
																					t-Test: Two-Sample Assuming Unequal Variances
																					Medial area of contralateral carotid at 1 vs 4 weeks in BALB
			SE		1W	4W				SE		1W	4W			SE		1W	4W			Variable 1	Variable 2
				Balb/C	11666	35152.4					Balb/C	8665	32584				BALB	0	2103		Mean	23172.8	16423.8
				B6	14710.1	13687.9					B6	13470.1	13918.8				B6	0	0		Variance	4.04899e+07	1.38111e+07
																					Observations	5	4
																					Hypothesized Mean Difference	0
																					df	7
																					t Stat	1.98581
																					P(T<=t) one-tail	0.0437149
																					t Critical one-tail	1.89458
																					P(T<=t) two-tail	0.0874297
																					t Critical two-tail	2.36462
																Control External		1W	4W		t-Test: Two-Sample Assuming Unequal Variances
																	BALB	91542.5	83237.8		Contralateral: area encircled by external elastic lamina at 1 week of ligation
																	B6	45492.8	46357			Variable 1	Variable 2
																					Mean	91542.5	45492.8
																					Variance	2.46007e+08	3.26758e+08
																SE		1W	4W		Observations	4	3
																	Balb/C	7842.31	13307.8		Hypothesized Mean Difference	0
																	B6	10436.4	8397.34		df	4
																					t Stat	3.52748
																					P(T<=t) one-tail	0.0121428
																					t Critical one-tail	2.13185
																					P(T<=t) two-tail	0.0242856
																					t Critical two-tail	2.77645
																					t-Test: Two-Sample Assuming Unequal Variances
																					Contralateral: area encircled by external elastic lamina at 4 week of ligation
																						Variable 1	Variable 2
																					Mean	83237.8	46357
																					Variance	8.85487e+08	2.82061e+08
																					Observations	5	4
																					Hypothesized Mean Difference	0
																					df	6
																					t Stat	2.34376
																					P(T<=t) one-tail	0.0287736
																					t Critical one-tail	1.94318
																					P(T<=t) two-tail	0.0575472
																					t Critical two-tail	2.44691
																Control Internal		1W	4W
																	BALB	73599.5	60227.4		t-Test: Two-Sample Assuming Unequal Variances
																	B6	31417.4	31673.2		Contralateral: area encircled by internal elastic lamina at 1 week of ligation
																						Variable 1	Variable 2
																					Mean	73599.5	31417.4
																SE		1W	4W		Variance	1.92727e+08	3.01198e+08
																	Balb/C	6941.3	10958.6		Observations	4	3
																	B6	10019.9	7644.1		Hypothesized Mean Difference	0
																					df	4
																					t Stat	3.46056
																					P(T<=t) one-tail	0.0129023
																					t Critical one-tail	2.13185
																					P(T<=t) two-tail	0.0258046
																					t Critical two-tail	2.77645
																					t-Test: Two-Sample Assuming Unequal Variances
																					Contralateral: area encircled by internal elastic lamina at 4 week of ligation
																						Variable 1	Variable 2
																					Mean	60227.4	31673.2
																					Variance	6.00452e+08	2.33729e+08
																					Observations	5	4
																					Hypothesized Mean Difference	0
																					df	7
																					t Stat	2.13709
																					P(T<=t) one-tail	0.0349668
																					t Critical one-tail	1.89458
																					P(T<=t) two-tail	0.0699337
																					t Critical two-tail	2.36462

## Sheet: Primary atherosclerosis+
Primary carotid atherosclerosis of B6 and BALB Apoe-/- mice fed 12 Weeks of Western diet
ID	Strain	Sex	Western	Date Birth	Western Diet	Sacrifice	Parents	Weight	Carotid lesion (Max5)
804-1	Balb/CapoE-/-	F	12 Wks	2003-10-23	2003-12-03	2004-02-25	665	22.4	500
809-8	Balb/CapoE-/-	F	12 Wks	2003-11-11	2003-12-23	2004-03-16	557	27.3	5360
809-9	Balb/CapoE-/-	F	12 Wks	2003-11-11	2003-12-23	2004-03-16	557	26.1	3040
847-12	Balb/CapoE-/-	F	12 Wks	2004-12-04	2004-01-13	2004-04-06	557	25.3	8560
847-13	Balb/CapoE-/-	F	12 Wks	2004-12-04	2004-01-13	2004-04-06	557	23.5	10560
868-16	Balb/CapoE-/-	F	12 Wks	2003-12-25	2004-02-03	2004-04-27	557	27	0
868-17	Balb/CapoE-/-	F	12 Wks	2003-12-25	2004-02-03	2004-04-27	557	25	0
868-18	Balb/CapoE-/-	F	12 Wks	2003-12-25	2004-02-03	2004-04-27	557	25.5	0
868-19	Balb/CapoE-/-	F	12 Wks	2003-12-25	2004-02-03	2004-04-27	557	24.5	0
896-25	Balb/CapoE-/-	F	12 Wks	2004-01-09	2004-02-21	2004-05-15	665	25	2800
896-26	Balb/CapoE-/-	F	12 Wks	2004-01-09	2004-02-21	2004-05-15	665	22	7400
896-27	Balb/CapoE-/-	F	12 Wks	2004-01-09	2004-02-21	2004-05-15	665	24.9	1680
Average								24.875	3325
SE								0.468092	1086.29
799-7	Balb/CapoE-/-	M	12 Wks	2003-10-23	2003-12-03	2004-02-25	665	31	12560
870-22	Balb/CapoE-/-	M	12 Wks	2003-12-25	2004-02-03	2004-04-27	557	35	0
870-23	Balb/CapoE-/-	M	12 Wks	2003-12-25	2004-02-03	2004-04-27	557	30.5	16880
897-28	Balb/CapoE-/-	M	12 Wks	2004-01-09	2004-02-21	2004-05-15	665	33.3	1120
897-29	Balb/CapoE-/-	M	12 Wks	2004-01-09	2004-02-21	2004-05-15	665	42.2	38000
897-30	Balb/CapoE-/-	M	12 Wks	2004-01-09	2004-02-21	2004-05-15	665	38	2320
897-31	Balb/CapoE-/-	M	12 Wks	2004-01-09	2004-02-21	2004-05-15	665	38.4	2300
897-32	Balb/CapoE-/-	M	12 Wks	2004-01-09	2004-02-21	2004-05-15	665	30.5	480
Average								34.8625	9207.5
SE								1.5332	4668.7				B6-Apoe-/-	BALB-Apoe-/-
												Mean	81549.4	3325
ID	Strain	Sex	Western	Date Birth	Western Diet	Sacrifice	Parents	Weight	Carotid lesion (Max5)			SE	9982.81	1086.29
6561-25	B6apoE	F	12.2857	2014-03-22	2014-05-03	2014-07-26	6506		117599
4419-62	B6apoE	F	12 WKs	2009-11-03	2009-12-15	2010-03-11	3754	24.8	134469
4419-63	B6apoE	F	12 WKs	2009-11-03	2009-12-15	2010-03-11	3754	25.4	99427.3			t Test
4544-107	B6apoE	F	12 WKs	2009-12-18	2010-01-29	2010-04-23	4171	24.3	21575.7			2.12074e-07
4544-110	B6apoE	F	12 WKs	2009-12-18	2010-01-29	2010-04-23	4171	20.8	35838.2
3065-1	B6.apoE	F	12 WKs	2007-05-29	2007-07-12	2007-10-04			82592
3065-2	B6.apoE	F	12 WKs	2007-05-29	2007-07-12	2007-10-04			56096
3065-3	B6.apoE	F	12 WKs	2007-05-29	2007-07-12	2007-10-04			143712
3065-4	B6.apoE	F	12 WKs	2007-05-29	2007-07-12	2007-10-04			147808
6561-25	B6apoE	F	12 WKs	2014-03-22	2014-05-03	2014-07-26	6506		117599
4999-27	B6apoE	F	12.5 WKs	2010-08-27	2010-10-08	2010-12-31	4736	19.3	109206
4999-28	B6apoE	F	12.5 WKs	2010-08-27	2010-10-08	2010-12-31	4736	19.2	107682
4999-29	B6apoE	F	12.5 WKs	2010-08-27	2010-10-08	2010-12-31	4736	18.2	129619
4999-30	B6apoE	F	12.5 WKs	2010-08-27	2010-10-08	2010-12-31	4736	20.6	69043.6
804-3	B6apoE	F	12 WKs	2003-10-31	2003-12-03	2004-02-25	582	16.7	28960
804-4	B6apoE	F	12 WKs	2003-10-31	2003-12-03	2004-02-25	582	18.4	42560
847-14	B6apoE	F	12 WKs	2004-12-09	2004-01-13	2004-04-06	840	18.8	44880
847-15	B6apoE	F	12 WKs	2004-12-09	2004-01-13	2004-04-06	840	20	7360
869-20	B6apoE	F	12 WKs	2003-12-17	2004-02-03	2004-04-27	582	19	34960
869-21	B6apoE	F	12 WKs	2003-12-17	2004-02-03	2004-04-27	582	19.6	100000
Average								20.3643	81549.4
SE								0.704195	9982.81

## Sheet: Primary athero_cell count
Cellular components of primary atherosclerosis in left carotid atherosclerosis of B6 and BALB Apoe-/- mice fed 12 weeks of Western diet.
Mouse	Strain	Western diet	lesion area(μm2)	Macrophage #	SMC #	DAPI	Macrophage #/mm2	SMC #/mm2	Nuclei #/mm2)
5894-36 MQ SMC	B6 Apoe-/-	12w	15222	19	32	85	1248.19	2102.22	5584.02
5894-37 MQ SMC	B6 Apoe-/-	12w	27992	27	17	102	964.561	607.316	3643.9								t-Test: Two-Sample Assuming Unequal Variances
5894-37 MQ SMC1	B6 Apoe-/-	12w	15349	21	49	97	1368.17	3192.39	6319.63								Macrophage
5894-38 MQ SMC	B6 Apoe-/-	12w	18349	28	42	104	1525.97	2288.95	5667.88									Variable 1	Variable 2
5894-38 MQ SMC1	B6 Apoe-/-	12w	20732	30	28	86	1447.04	1350.57	4148.18								Mean	1207.97	3324.13
5894-40 MQ SMC	B6 Apoe-/-	12w	24715	32	29	79	1294.76	1173.38	3196.44								Variance	63369.7	2.25567e+06
5937-45 MQ SMC	B6 Apoe-/-	12w	25488	25	24	107	980.854	941.62	4198.05								Observations	8	6
5937-45 MQ SMC1	B6 Apoe-/-	12w	22775	19	15	116	834.248	658.617	5093.3								Hypothesized Mean Difference	0
Average				25.125	29.5	97	1207.97	1539.38	4731.43								df	5
SE				1.76714	4.10139	4.48011	89.0012	321.339	387.777								t Stat	-3.41554
																	P(T<=t) one-tail	0.00946474
8081-23 MQ SMC	BALB/C Apoe-/-	12w	10609	13	15	82	1225.37	1413.89	7729.29								t Critical one-tail	2.01505
8081-24 MQ SMC	BALB/C Apoe-/-	12w	8283	15	18	53	1810.94	2173.13	6398.65								P(T<=t) two-tail	0.0189295
8081-27 MQ SMC	BALB/C Apoe-/-	12w	7887	41	20	76	5198.43	2535.82	9636.11								t Critical two-tail	2.57058
8081-23 MQ SMC 1	BALB/C Apoe-/-	12w	11141	44	18	101	3949.38	1615.65	9065.61
8081-24 MQ SMC 1	BALB/C Apoe-/-	12w	17755	72	38	116	4055.2	2140.24	6533.37								t-Test: Two-Sample Assuming Unequal Variances
8081-27MQ SMC 1	BALB/C Apoe-/-	12w	18621	69	29	139	3705.49	1557.38	7464.69								Cell density
Average				42.3333	23	94.5	3324.13	1906.02	7804.62									Variable 1	Variable 2
SE				10.3333	3.57771	12.524	613.143	179.898	537.231								Mean	4731.43	7804.62
																	Variance	1.20297e+06	1.7317e+06
																	Observations	8	6
																	Hypothesized Mean Difference	0
		B6		BALB		Macrophage	1	2102.22									df	10
Macrophage	1	2102.22	2	1225.37			1	607.316									t Stat	-4.63835
	1	607.316	2	1810.94			1	3192.39									P(T<=t) one-tail	0.000462161
	1	3192.39	2	5198.43			1	2288.95									t Critical one-tail	1.81246
	1	2288.95	2	3949.38			1	1350.57									P(T<=t) two-tail	0.000924322
	1	1350.57	2	4055.2			1	1173.38									t Critical two-tail	2.22814
	1	1173.38	2	3705.49			1	941.62
	1	941.62					1	658.617									t-Test: Two-Sample Assuming Unequal Variances
	1	658.617					2	1225.37									SMC
SMC	3	2102.22	4	1413.89			2	1810.94										Variable 1	Variable 2
	3	607.316	4	2173.13			2	5198.43									Mean	1539.38	1906.02
	3	3192.39	4	2535.82			2	3949.38									Variance	826072	194180
	3	2288.95	4	1615.65			2	4055.2									Observations	8	6
	3	1350.57	4	2140.24			2	3705.49									Hypothesized Mean Difference	0
	3	1173.38	4	1557.38		SMC	3	2102.22									df	11
	3	941.62					3	607.316									t Stat	-0.995566
	3	658.617					3	3192.39									P(T<=t) one-tail	0.170429
Total cell density (Nuclei number/mm2)	5584.02	7729.29					3	2288.95									t Critical one-tail	1.79588
	3643.9	6398.65					3	1350.57									P(T<=t) two-tail	0.340857
	6319.63	9636.11					3	1173.38									t Critical two-tail	2.20099
	5667.88	9065.61					3	941.62
	4148.18	6533.37					3	658.617
	3196.44	7464.69					4	1413.89
	4198.05						4	2173.13
	5093.3						4	2535.82
							4	1615.65
							4	2140.24
							4	1557.38

## Sheet: BalbC cell components%
Cellular components of intimal lesions in ligated left carotid artery of BALB Apoe-/- mice.
Intimal lesion Ly6g%				Medial Ly6g%
Mouse	Ligation	Control		Ligation	Control								Two-way ANOVA
8263LRC-9 ly6g FPR	5.39216	1.23457		7.59494	0
8263LRC-9 ly6g SMC	0	1.17647		0	0								Source of Variation	% of total variation	P value
8263RP-7 ly6g FPR	8.19209	0		7.69231	0								Interaction	0.5	0.697
8263RP-7 ly6g SMC	1.88679	2.11864		1.85185	0								Column Factor	0.51	0.6957
8263RC-12 ly6g FPR	3.74677	0		3.84615	0								Row Factor	34.52	0.0038
8263RC-12 Ly6g SMC	1.7744	0		0	0
Mean	3.4987	0.754947		3.49754	0
SE	1.20398	0.364107		1.43388	0
Intimal lesion SMC%				Medial SMC%									Two-way ANOVA
Mouse	Ligation	Control		Ligation	Control
8263LRC-9 ly6g SMC	20.4444	47.0588		72.6027	39.8058								Source of Variation	% of total variation	P value
8263LRC-9 MQ SMC	27.7273	33.9806		68.9655	42.8571								Interaction	19.65	0.0321
8263RP-7 MQ SMC	7.43802	27.9793		25.4237	21.1864								Column Factor	5.35	0.2432
8263RP-7 ly6g SMC	20.0472	55.9322		38.8889	20.4724								Row Factor	0.97	0.6148
8263RC-12 Ly6g SMC	51.711	46.6019		26.2626	44.9102
8263RC-12 MQ SMC	3.52609	28.1046		34.2246	27.8689
Mean	21.8157	39.9429		44.3947	32.8501
SE	7.01169	4.72391		8.60588	4.50196
Intimal lesion Macrophage %				Medial layer Macrophage %									Two-way ANOVA
Mouse	Ligation	Control		Ligation	Control
8263LRC-9 MQ SMC	11.3636	0		0	0								Source of Variation	% of total variation	P value
8263RP-7 MQ SMC	15.0826	13.5593		0	0								Interaction	0.73	0.8021
8263RC-12 MQ SMC	45.8392	34.7594		34.7594	27.0492								Column Factor	9.55	0.3761
													Row Factor	2.77	0.6273
Mean	24.0952	16.1062		11.5865	9.01639
SE	10.9249	10.1146		11.5865	9.01639
Intimal lesion FPR1 %				Medial layerFPR1%									Two-way ANOVA
Mouse	Ligation	Control		Ligation	Control
8263LRC-9 ly6g FPR	3.92157	4.93827		0	8.13953								Source of Variation	% of total variation	P value
8263RP-7 ly6g FPR	9.88701	58.011		55.7692	13.4615								Interaction	1.84	0.7033
8263RC-12 ly6g FPR	55.814	6.74157		13.6752	13.2653								Column Factor	1.88	0.7006
													Row Factor	1.83	0.7045
Mean	23.2075	23.2303		23.1481	11.6221
SE	16.3939	17.3982		16.7815	1.74222
Ligation	Strain	Time point	intimal area	488	557	other	ALL	4.88	5.57
8263LRC-9 ly6g FPR	Balb/C Apoe-/-	4W	37553	11	8	185	204	5.39216	3.92157
8263LRC-9 ly6g SMC	Balb/C Apoe-/-	4W	42986	0	46	179	225	0	20.4444
8263LRC-9 MQ SMC	Balb/C Apoe-/-	4W	39507	25	61	134	220	11.3636	27.7273
8263RP-7 MQ SMC	Balb/C Apoe-/-	4W	88093	73	36	375	484	15.0826	7.43802
8263RP-7 ly6g FPR	Balb/C Apoe-/-	4W	69973	29	35	290	354	8.19209	9.88701
8263RP-7 ly6g SMC	Balb/C Apoe-/-	4W	72721	8	85	331	424	1.88679	20.0472
8263RC-12 ly6g FPR	Balb/C Apoe-/-	4W	174682	29	432	313	774	3.74677	55.814
8263RC-12 Ly6g SMC	Balb/C Apoe-/-	4W	161440	14	408	367	789	1.7744	51.711
8263RC-12 MQ SMC	Balb/C Apoe-/-	4W	165144	325	25	359	709	45.8392	3.52609
Contralateral
8263LRC-9 ly6g FPR	Balb/C Apoe-/-	4W	8868	1	4	76	81	1.23457	4.93827
8263LRC-9 ly6g SMC	Balb/C Apoe-/-	4W	17539	1	40	44	85	1.17647	47.0588
8263LRC-9 MQ SMC	Balb/C Apoe-/-	4W	8886	15	35	53	103	14.5631	33.9806
8263RP-7 MQ SMC	Balb/C Apoe-/-	4W	31180	41	54	98	193	21.2435	27.9793
8263RP-7 ly6g FPR	Balb/C Apoe-/-	4W	26662	0	105	76	181	0	58.011
8263RP-7 ly6g SMC	Balb/C Apoe-/-	4W	33789	5	132	99	236	2.11864	55.9322
8263RC-12 ly6g FPR	Balb/C Apoe-/-	4W	24908	0	12	166	178	0	6.74157
8263RC-12 Ly6g SMC	Balb/C Apoe-/-	4W	26022	0	96	110	206	0	46.6019
8263RC-12 MQ SMC	Balb/C Apoe-/-	4W	22361	84	43	26	153	54.902	28.1046
Ligation	Strain	Time point	medial area	488	557	other	ALL	4.88	5.57
8263LRC-9 ly6g FPR	Balb/C Apoe-/-	4W	20115	6	0	73	79	7.59494	0
8263LRC-9 ly6g SMC	Balb/C Apoe-/-	4W	22067	0	53	20	73	0	72.6027
8263LRC-9 MQ SMC	Balb/C Apoe-/-	4W	22105	0	60	27	87	0	68.9655
8263RP-7 MQ SMC	Balb/C Apoe-/-	4W	13394	8	15	36	59	13.5593	25.4237
8263RP-7 ly6g FPR	Balb/C Apoe-/-	4W	13132	4	29	19	52	7.69231	55.7692
8263RP-7 ly6g SMC	Balb/C Apoe-/-	4W	9467	1	21	32	54	1.85185	38.8889
8263RC-12 ly6g FPR	Balb/C Apoe-/-	4W	54284	9	32	193	234	3.84615	13.6752
8263RC-12 Ly6g SMC	Balb/C Apoe-/-	4W	54442	0	52	146	198	0	26.2626
8263RC-12 MQ SMC	Balb/C Apoe-/-	4W	52632	65	64	58	187	34.7594	34.2246
Contralateral
8263LRC-9 ly6g FPR	Balb/C Apoe-/-	4W	16940	0	7	79	86	0	8.13953
8263LRC-9 ly6g SMC	Balb/C Apoe-/-	4W	8689	0	41	62	103	0	39.8058
8263LRC-9 MQ SMC	Balb/C Apoe-/-	4W	17860	0	42	56	98	0	42.8571
8263RP-7 MQ SMC	Balb/C Apoe-/-	4W	23807	0	25	93	118	0	21.1864
8263RP-7 ly6g FPR	Balb/C Apoe-/-	4W	21513	0	14	90	104	0	13.4615
8263RP-7 ly6g SMC	Balb/C Apoe-/-	4W	22923	0	26	101	127	0	20.4724
8263RC-12 ly6g FPR	Balb/C Apoe-/-	4W	28903	0	26	170	196	0	13.2653
8263RC-12 Ly6g SMC	Balb/C Apoe-/-	4W	26844	0	75	92	167	0	44.9102
8263RC-12 MQ SMC	Balb/C Apoe-/-	4W	26001	33	34	55	122	27.0492	27.8689

## Sheet: BalbC cell components% +
Cellular components of intimal lesions in ligated carotid artery of BALB Apoe-/- mice.
Ly6g%
Intimal lesion Ly6g%				Medial Ly6g%													Anova: Two-Factor With Replication
Mouse	Ligation	Control		Ligation	Control
8263LRC-9 ly6g FPR	5.39216	1.23457		7.59494	0												SUMMARY	Intimal lesion	Medial	Total
8263LRC-9 ly6g SMC	0	1.17647		0	0												Ligation
8263RP-7 ly6g FPR	8.19209	0		7.69231	0												Count	6	6	12
8263RP-7 ly6g SMC	1.88679	2.11864		1.85185	0												Sum	20.9922	20.9853	41.9775
8263RC-12 ly6g FPR	3.74677	0		3.84615	0												Average	3.4987	3.49754	3.49812
8263RC-12 Ly6g SMC	1.7744	0		0	0												Variance	8.6974	12.336	9.56065
Mean	3.4987	0.754947		3.49754	0												control
SE	1.20398	0.364107		1.43388	0												Count	6	6	12
																	Sum	4.52968	0	4.52968
Cell percentage	Intimal lesion	Medial															Average	0.754947	0	0.377474
Ligation	5.39216	7.59494															Variance	0.795445	0	0.517005
Ligation	0	0
Ligation	8.19209	7.69231															Total
Ligation	1.88679	1.85185															Count	12	12
Ligation	3.74677	3.84615															Sum	25.5219	20.9853
Ligation	1.7744	0															Average	2.12682	1.74877
control	1.23457	0															Variance	6.36807	8.9435
control	1.17647	0
control	0	0
control	2.11864	0															ANOVA
control	0	0															Source of Variation	SS	df	MS	F	P-value	F crit
control	0	0															Sample	58.4307	1	58.4307	10.707	0.00381216	4.35124
																	Columns	0.857546	1	0.857546	0.15714	0.696001	4.35124
Means for graph																	Interaction	0.852293	1	0.852293	0.156177	0.696884	4.35124
Cell percentage	Intimal	Medial															Within	109.144	20	5.45722
Ligation	3.4987	3.49754
Control	0.754947	0															Total	169.285	23
Standard errors for graph
Cell percentage	Intimal	Medial
Ligation	1.20398	1.43388
Control	0.364107	0
SMC%																Anova: Two-Factor With Replication
Intimal lesion SMC%				Medial SMC%
Mouse	Ligation	Control		Ligation	Control											SUMMARY	Intimal lesion	Medial	Total
8263LRC-9 ly6g SMC	20.4444	47.0588		72.6027	39.8058											Ligation
8263LRC-9 MQ SMC	27.7273	33.9806		68.9655	42.8571											Count	6	6	12
8263RP-7 MQ SMC	7.43802	27.9793		25.4237	21.1864											Sum	130.894	266.368	397.262
8263RP-7 ly6g SMC	20.0472	55.9322		38.8889	20.4724											Average	21.8157	44.3947	33.1052
8263RC-12 Ly6g SMC	51.711	46.6019		26.2626	44.9102											Variance	294.983	444.367	475.107
8263RC-12 MQ SMC	3.52609	28.1046		34.2246	27.8689
																control
Mean	21.8157	39.9429		44.3947	32.8501											Count	6	6	12
SE	7.01169	4.72391		8.60588	4.50196											Sum	239.657	197.101	436.758
																Average	39.9429	32.8501	36.3965
Cell percentage	Intimal lesion	Medial														Variance	133.892	121.606	129.856
Ligation	20.4444	72.6027
Ligation	27.7273	68.9655														Total
Ligation	7.43802	25.4237														Count	12	12
Ligation	20.0472	38.8889														Sum	370.551	463.469
Ligation	51.711	26.2626														Average	30.8793	38.6224
Ligation	3.52609	34.2246														Variance	284.56	293.608
control	47.0588	39.8058
control	33.9806	42.8571
control	27.9793	21.1864														ANOVA
control	55.9322	20.4724														Source of Variation	SS	df	MS	F	P-value	F crit
control	46.6019	44.9102														Sample	64.9978	1	64.9978	0.261338	0.6148	4.35124
control	28.1046	27.8689														Columns	359.736	1	359.736	1.4464	0.243152	4.35124
																Interaction	1320.62	1	1320.62	5.30984	0.0320597	4.35124
Means for graph																Within	4974.24	20	248.712
Cell percentage	Intimal	Medial
Ligation	21.8157	44.3947														Total	6719.59	23
Control	39.9429	32.8501
Standard errors for graph
Cell percentage	Intimal	Medial
Ligation	7.01169	8.60588
Control	4.72391	4.50196
Macrophage %																Anova: Two-Factor With Replication
Intimal lesion Macrophage %				Medial layer Macrophage %
Mouse	Ligation	Control		Ligation	Control											SUMMARY	Intimal lesion	Medial	Total
8263LRC-9 MQ SMC	11.3636	0		0	0											Ligation
8263RP-7 MQ SMC	15.0826	13.5593		0	0											Count	3	3	6
8263RC-12 MQ SMC	45.8392	34.7594		34.7594	27.0492											Sum	72.2855	34.7594	107.045
																Average	24.0952	11.5865	17.8408
Mean	24.0952	16.1062		11.5865	9.01639											Variance	358.06	402.738	351.26
SE	10.9249	10.1146		11.5865	9.01639
																control
																Count	3	3	6
Cell percentage	Intimal lesion	Medial														Sum	48.3187	27.0492	75.3679
Ligation	11.3636	0														Average	16.1062	9.01639	12.5613
Ligation	15.0826	0														Variance	306.918	243.886	235.401
Ligation	45.8392	34.7594
control	0	0														Total
control	13.5593	0														Count	6	6
control	34.7594	27.0492														Sum	120.604	61.8085
																Average	20.1007	10.3014
Means for graph																Variance	285.138	260.631
Cell percentage	Intimal	Medial
Ligation	24.0952	11.5865
Control	16.1062	9.01639														ANOVA
																Source of Variation	SS	df	MS	F	P-value	F crit
Standard errors for graph																Sample	83.6193	1	83.6193	0.255014	0.627181	5.31766
Cell percentage	Intimal	Medial														Columns	288.077	1	288.077	0.87855	0.376029	5.31766
Ligation	10.9249	11.5865														Interaction	22.0232	1	22.0232	0.0671642	0.802055	5.31766
Control	10.1146	9.01639														Within	2623.2	8	327.901
																Total	3016.92	11
FPR1 cell %																Anova: Two-Factor With Replication
Intimal lesion FPR1 %				Medial layerFPR1%
Mouse	Ligation	Control		Ligation	Control											SUMMARY	Intimal lesion	Medial	Total
8263LRC-9 ly6g FPR	3.92157	4.93827		0	8.13953											Ligation
8263RP-7 ly6g FPR	9.88701	58.011		55.7692	13.4615											Count	3	3	6
8263RC-12 ly6g FPR	55.814	6.74157		13.6752	13.2653											Sum	69.6225	69.4444	139.067
																Average	23.2075	23.1481	23.1778
Mean	23.2075	23.2303		23.1481	11.6221											Variance	806.282	844.854	660.455
SE	16.3939	17.3982		16.7815	1.74222
																control
Cell percentage	Intimal lesion	Medial														Count	3	3	6
Ligation	3.92157	0														Sum	69.6909	34.8664	104.557
Ligation	9.88701	55.7692														Average	23.2303	11.6221	17.4262
Ligation	55.814	13.6752														Variance	908.088	9.10596	407.303
control	4.93827	8.13953
control	58.011	13.4615														Total
control	6.74157	13.2653														Count	6	6
																Sum	139.313	104.311
Means for graph																Average	23.2189	17.3851
Cell percentage	Intimal	Medial														Variance	685.748	381.439
Ligation	23.2075	23.1481									Two-way ANOVA
Control	23.2303	11.6221
											Source of Variation	% of total variation	P value			ANOVA
Standard errors for graph											Interaction	1.84	0.7033			Source of Variation	SS	df	MS	F	P-value	F crit
Cell percentage	Intimal	Medial									Column Factor	1.88	0.7006			Sample	99.2433	1	99.2433	0.154565	0.70448	5.31766
Ligation	16.3939	16.7815									Row Factor	1.83	0.7045			Columns	102.098	1	102.098	0.159011	0.7005	5.31766
Control	17.3982	1.74222														Interaction	100.031	1	100.031	0.155792	0.703375	5.31766
																Within	5136.66	8	642.083
																Total	5438.03	11
Ligation	Strain	Time point	intimal area	488	557	other	ALL	4.88	5.57
8263LRC-9 ly6g FPR	Balb/C Apoe-/-	4W	37553	11	8	185	204	5.39216	3.92157
8263LRC-9 ly6g SMC	Balb/C Apoe-/-	4W	42986	0	46	179	225	0	20.4444
8263LRC-9 MQ SMC	Balb/C Apoe-/-	4W	39507	25	61	134	220	11.3636	27.7273
8263RP-7 MQ SMC	Balb/C Apoe-/-	4W	88093	73	36	375	484	15.0826	7.43802
8263RP-7 ly6g FPR	Balb/C Apoe-/-	4W	69973	29	35	290	354	8.19209	9.88701
8263RP-7 ly6g SMC	Balb/C Apoe-/-	4W	72721	8	85	331	424	1.88679	20.0472
8263RC-12 ly6g FPR	Balb/C Apoe-/-	4W	174682	29	432	313	774	3.74677	55.814
8263RC-12 Ly6g SMC	Balb/C Apoe-/-	4W	161440	14	408	367	789	1.7744	51.711
8263RC-12 MQ SMC	Balb/C Apoe-/-	4W	165144	325	25	359	709	45.8392	3.52609
Contralateral
8263LRC-9 ly6g FPR	Balb/C Apoe-/-	4W	8868	1	4	76	81	1.23457	4.93827
8263LRC-9 ly6g SMC	Balb/C Apoe-/-	4W	17539	1	40	44	85	1.17647	47.0588
8263LRC-9 MQ SMC	Balb/C Apoe-/-	4W	8886	15	35	53	103	14.5631	33.9806
8263RP-7 MQ SMC	Balb/C Apoe-/-	4W	31180	41	54	98	193	21.2435	27.9793
8263RP-7 ly6g FPR	Balb/C Apoe-/-	4W	26662	0	105	76	181	0	58.011
8263RP-7 ly6g SMC	Balb/C Apoe-/-	4W	33789	5	132	99	236	2.11864	55.9322
8263RC-12 ly6g FPR	Balb/C Apoe-/-	4W	24908	0	12	166	178	0	6.74157
8263RC-12 Ly6g SMC	Balb/C Apoe-/-	4W	26022	0	96	110	206	0	46.6019
8263RC-12 MQ SMC	Balb/C Apoe-/-	4W	22361	84	43	26	153	54.902	28.1046
Ligation	Strain	Time point	medial area	488	557	other	ALL	4.88	5.57
8263LRC-9 ly6g FPR	Balb/C Apoe-/-	4W	20115	6	0	73	79	7.59494	0
8263LRC-9 ly6g SMC	Balb/C Apoe-/-	4W	22067	0	53	20	73	0	72.6027
8263LRC-9 MQ SMC	Balb/C Apoe-/-	4W	22105	0	60	27	87	0	68.9655
8263RP-7 MQ SMC	Balb/C Apoe-/-	4W	13394	8	15	36	59	13.5593	25.4237
8263RP-7 ly6g FPR	Balb/C Apoe-/-	4W	13132	4	29	19	52	7.69231	55.7692
8263RP-7 ly6g SMC	Balb/C Apoe-/-	4W	9467	1	21	32	54	1.85185	38.8889
8263RC-12 ly6g FPR	Balb/C Apoe-/-	4W	54284	9	32	193	234	3.84615	13.6752
8263RC-12 Ly6g SMC	Balb/C Apoe-/-	4W	54442	0	52	146	198	0	26.2626
8263RC-12 MQ SMC	Balb/C Apoe-/-	4W	52632	65	64	58	187	34.7594	34.2246
Contralateral
8263LRC-9 ly6g FPR	Balb/C Apoe-/-	4W	16940	0	7	79	86	0	8.13953
8263LRC-9 ly6g SMC	Balb/C Apoe-/-	4W	8689	0	41	62	103	0	39.8058
8263LRC-9 MQ SMC	Balb/C Apoe-/-	4W	17860	0	42	56	98	0	42.8571
8263RP-7 MQ SMC	Balb/C Apoe-/-	4W	23807	0	25	93	118	0	21.1864
8263RP-7 ly6g FPR	Balb/C Apoe-/-	4W	21513	0	14	90	104	0	13.4615
8263RP-7 ly6g SMC	Balb/C Apoe-/-	4W	22923	0	26	101	127	0	20.4724
8263RC-12 ly6g FPR	Balb/C Apoe-/-	4W	28903	0	26	170	196	0	13.2653
8263RC-12 Ly6g SMC	Balb/C Apoe-/-	4W	26844	0	75	92	167	0	44.9102
8263RC-12 MQ SMC	Balb/C Apoe-/-	4W	26001	33	34	55	122	27.0492	27.8689

## Sheet: Lipid deposition_arterial wall
Lipid deposition in arterial walls of ligated and contralateral carotid artery of B6 and BALB mice 1 week after ligation
Mouse ID	Strain	time point	red color area(μm2) in lesion	red color area(μm2) in medial layer			interal lesion
7754A	B6	1w	136	1059			Mean
7754A(1)	B6	1w	148	904
7754A(2)	B6	1w	115	909				BALB	B6									t-ligated	0.000529031
7754B(2)	B6	1w	0	0			Ligated	1544.81	75.2									t-contralateral	0.334282
7754B(4)	B6	1w	0	0			Contralateral	19.7333	0
7754B	B6	1w	0	0
7795LRC	B6	1w	80	1879
7795LRC(2)	B6	1w	114	1663			SE
7795LRC(3)	B6	1w	109	2037
7795LRC(4)	B6	1w	50	1141				BALB	B6
7754A-contralateral (1)	B6	1w	0	0			Ligated	334.892	18.5147
7754A-contralateral (2)	B6	1w	0	0			Contralateral	19.7333	0
7754A-contralateral (3)	B6	1w	0	884
7754A-contralateral	B6	1w	0	0
7754B-contralateral	B6	1w	0	0
7754B-contralateral (2)	B6	1w	0	0
7754B-contralateral (3)	B6	1w	0	0
7795LRC-contralateral (2)	B6	1w	0	0			Medial area
7795LRC-contralateral (3)	B6	1w	0	0
7795LRC-contralateral (4)	B6	1w	0	0														t-ligated	0.0104885
7795LRC-contralateral	B6	1w	0	0				BALB	B6									t-contralateral	0.156228
							Ligated	3055.38	959.2
8319LC(2)	Balc	1w	2378	10258			Contralateral	339.467	80.3636
8319LC	Balc	1w	1998	9709
8319NO(2)	Balc	1w	3147	1153
8319NO(3)	Balc	1w	2935	1926			SE
8319NO(4)	Balc	1w	3051	2381
8319NO(5)	Balc	1w	3180	1533
8319NO	Balc	1w	3852	1695			Ligated	694.604	242.94
8319RC(2)	Balc	1w	219	2075			Contralateral	156.567	80.3636
8319RC	Balc	1w	341	2354
8361LF(2)	Balc	1w	795	3035
8361LF(3)	Balc	1w	199	3017
8361LF	Balc	1w	211	2723
8361NO(2)	Balc	1w	467	1449
8361NO(3)	Balc	1w	558	1651
8361NO(4)	Balc	1w	1084	2865
8361NO	Balc	1w	302	1062
8319LC-contralateral (2)	Balc	1w	0	0
8319LC-contralateral (3)	Balc	1w	0	0
8319LC-contralateral (4)	Balc	1w	0	1130
8319LC-contralateral	Balc	1w	0	1460
8319NO-contralateral (2)	Balc	1w	0	0
8319NO-contralateral (3)	Balc	1w	0	0
8319NO-contralateral (4)	Balc	1w	0	0
8319NO-contralateral	Balc	1w	0	0
8319RC-contralateral (2)	Balc	1w	0	0
8319RC-contralateral (3)	Balc	1w	0	0
8319RC-contralateral	Balc	1w	0	0
8361 LF -contalateral (2)	Balc	1w	0	840
8361 LF -contalateral	Balc	1w	296	1662
8361NO -contalateral (2)	Balc	1w	0	0
8361NO -contalateral	Balc	1w	0	0
